# Supplementary material for: Antibody for Serine 65 Phosphorylated Ubiquitin Identifies PLK1-Mediated Phosphorylation of Mitotic Proteins and APC1
Source: Molecules. 2022 Jul 29;27(15):4867. doi: 10.3390/molecules27154867 (PMC9369648; doi:10.3390/molecules27154867)
Supplement: Supplementary file 1 [file molecules-27-04867-s001.zip]

Archive with 1 entries (1 files):
- molecules-1807520-supplementary.pdf
